# Supplementary material for: Phage peptides mediate precision base editing with focused targeting window
Source: Nat Commun. 2022 Mar 29;13:1662. doi: 10.1038/s41467-022-29365-7 (PMC8964698; doi:10.1038/s41467-022-29365-7)
Supplement: Supplementary file 4 — Source Data [file 41467_2022_29365_MOESM4_ESM.xlsx]

## Sheet: Fig. 1b c
	% GFP positive
target site	A3A CBE only			Mut2 G8PPD			M13 G8PPD			f1 G8PPD			mock
C3	12.666	14.8003	15.3997	13.8849	13.1559	14.4893	4.77519	4.89274	4.60699	1.25419	2.69207	1.97685	0	0	0
	% C-Tconversion
	A3A CBE only			Mut2 G8PPD			M13 G8PPD			f1 G8PPD			mock
C3	16.9	18.8	19.4	17.6	17.5	18.3	8.05	8.12	7.48	3.58	4.65	4.47	0	0	0

## Sheet: Fig. 3e f
	target site	% A-G conversion
	VISTA	G8P(-)			G8P(+)
	A3	6.52	5.24	0	3.1	2.9	3.48
	A5	50.3	44.83	52.66	60.3	47.85	50.29
	A7	28.64	21.19	31.65	37.59	25.35	29.9
	A8	0	0	6.04	0	0	0
	RP1	G8P(-)			G8P(+)
	A2	3.28	0	4.09	0	0	4.41
	A5	37.53	37.3	46.44	40.24	38.57	34.87
	A8	13.27	16.36	15.28	11.77	11.84	13.24
	RP11	G8P(-)			G8P(+)
	A3	2.06	1.98	2.59	1.14	1.9	1.78
	A5	34.88	32.3	29.81	30.55	33.26	37.8
	A8	12.09	12.41	11.37	10.55	11.18	11.9
	HIRA	G8P(-)			G8P(+)
	A5	14.19	16.3	15.18	14.09	14.19	16.65
	A8	4.4	5.21	2.26	1.91	4.4	2.12
	A9	2.66	0	0	0	0	0

## Sheet: Fig. 3g
	target site	% C-Tconversion
	VISTA	G8P(+)			G8P(-)
	C4	36.0395	54.2867	46.4714	51.772	58.3599	51.2001
	C6	17.9291	42.5513	28.8366	44.3515	47.3964	49.3398
	C11	1.97421	7.72574	3.88862	6.56532	6.8367	10.3563

## Sheet: Fig. 4c
			% C-Tconversion
		MF / A3A	G8P (-)			G8P (+)
		C1	61.5781	51.532	59.972	22.2578	16.0322	14.5131
		C4	72.3532	60.0517	67.199	69.0809	62.8133	63.2835
		C12	8.7195	10.1856	14.5436	0.605467	0.04982	0.052451
		C14	3.9598	1.22739	4.16626	0.438198	1.34366	0.009158
		C15	7.99587	4.9105	4.25921	0.438575	1.79539	0.009602
		MF / BE3	G8P (-)		G8P (+)
		C1	5.74145	5.88167	2.899	1.47913
		C4	15.4959	14.2485	11.0382	12.5218
		C12	0.232752	0.205777	0.067573	0.096559
		C14	0.103538	0.09321	0.013035	0.013771
		C15	0.151837	0.144026	0.014202	0.011304

## Sheet: Fig. 4g
	% C-to-T conversion
Target site	A3AY130F G8P (-)			A3AY130F G8P (+)
C1	8.26	10.76	9.76	7.16	7.69	6.44
C4	25.6	25.5	24.11	22.36	28.07	27.87

## Sheet: Fig. 5
		% blastocysts
		G8P(-)	G8P(+)
G8P mRNA + A3A CBE plasmid	Unedited blastocysts	28.6	75
	Blastocysts with imperfect editing	71.4	16.7
	Blastocysts with perfect editing	0	8.3
G8P peptide + A3A CBE mRNA	Unedited blastocysts	6.25	63.64
	Blastocysts with imperfect editing	93.75	27.27
	Blastocysts with perfect editing	0	9.09
G8P peptide + BE3 CBE mRNA	Unedited blastocysts	66.67	62.5
	Blastocysts with imperfect editing	33.33	25
	Blastocysts with perfect editing	0	12.5

## Sheet: SI Fig. 3
	target site	% C-Tconversion
	DDX53	G8P (-)			G8P (+)
	C5	45.7385	46.2841	38.5358	29.9729	26.0016	39.8927
	C11	23.076	16.4041	19.3346	8.36739	8.67522	4.7304
	C15	1.82364	4.30995	0.059281	1.13363	1.04241	0.464407
	DNMT3B	G8P (-)			G8P (+)
	C3	4.34587	13.8515	4.47214	0.523588	0.67818	0.768173
	C5	15.6948	25.0081	15.8847	11.6234	12.2185	12.077
	C8	5.52833	17.7484	5.84985	1.01013	1.50973	1.35268
	C11	0.66616	1.85436	0.698222	0.167565	0.251581	0.174628
	GATAD2A	G8P (-)			G8P (+)
	C3	57.913	57.1927	11.3389	3.19668	3.06714	2.90173
	C5	68.0771	67.4138	31.3566	39.4678	35.8645	35.6881
	C7	66.6574	66.1326	33.4453	43.3403	39.0075	39.114
	C12	7.90069	7.84986	1.54913	0.235705	0.231374	0.178975
	C16	14.9411	14.8531	5.08763	3.01383	2.96034	2.93845
	C17	11.1771	11.0308	2.85708	1.05855	1.06315	0.9495
	C20	0.172957	0.17746	0.095773	0.045962	0.064446	0.049371
	EPPK1	G8P (-)			G8P (+)
	C1	18.1863	18.2156	18.0563	4.39446	3.45003	3.20895
	C5	21.6802	21.7991	21.9698	10.0625	8.22049	8.91024
	C6	24.8071	24.9316	24.9645	13.5809	11.3239	12.0192
	C12	1.17729	1.21986	1.27751	0.232121	0.12368	0.141572

## Sheet: SI Fig. 4
	target site	% C-Tconversion
	DDX53	G8P (-)		G8P (+)
	C5	37.5925	22.8501	11.1632	20.0087
	C11	17.6001	14.7543	3.54268	11.9055
	C15	0.035305	2.4618	0.024562	0.025092
	DNMT3B	G8P (-)			G8P (+)
	C3	64.4722	75.035	69.4077	13.1251	14.089	11.6468
	C5	76.6736	80.2803	80.1518	83.3147	85.8651	81.039
	C8	72.7328	81.988	80.9553	53.8419	59.8348	55.1408
	C11	6.06061	6.95283	9.14959	0.751604	0.215304	0.775398
	GATAD2A	G8P (-)			G8P (+)
	C3	42.9181	40.2813	40.1235	27.9772	24.4982	24.9579
	C5	62.9216	68.5048	67.4937	67.1987	64.8756	65.7906
	C7	66.3136	71.6785	68.7506	71.9358	69.864	70.3842
	C12	6.58901	5.89657	4.111	1.6433	1.16544	1.00874
	C16	8.04192	6.62298	6.60014	2.17349	1.89853	1.85839
	C17	4.67499	4.34219	4.25776	1.01279	0.663584	0.487596
	C20	0.36462	0.206381	0.176104	0.066826	0.02845	0.028433
	EPPK1	G8P (-)			G8P (+)
	C1	34.7304	34.5552	9.74985	13.1615	17.0674
	C5	36.5154	32.9105	10.0488	26.0809	29.2718
	C6	36.9895	36.6138	10.2325	21.3555	34.4964
	C12	0.02103	0.106027	0.018174	0.019833	0.01507

## Sheet: SI Fig 5
	target site	% C-Tconversion
	DNMT3B	G8P (-)		G8P (+)
	C3	0.384827	0.438662	0.519533	0.033175
	C5	19.4775	13.7039	15.3343	12.976
	C8	0.710992	1.04338	1.04126	1.5934
	EPPK1	G8P (-)		G8P (+)
	C1	1.69317	2.14707	1.19671	0.132
	C5	15.9313	19.1658	11.0753	17.499
	C6	18.6034	23.2208	12.7283	15.1462
	DDX53	G8P (-)		G8P (+)
	C5	25.3499	42.0393	35.0159	41.4968
	C11	7.70234	3.43863	1.50438	3.63156
	C15	0.878791	0.383396	0.148715	0.404773
	NANOGP8	G8P (-)			G8P (+)
	C2	0.41	0.4	0.31	0.17	0.14
	C4	42.83	42.43	43.59	34.63	35.47
	C5	41.22	41.41	42.48	32.24	31.98

## Sheet: SI Fig. 6c
	target site	% C-Tconversion
	DDX53	ACRIIA4 (-)			ACRIIA4 (+)
	C5	45.7385	46.2841	38.5358	0	0	0
	C11	23.076	16.4041	19.3346	0	0	0
	C15	1.82364	4.30995	0.059281	0	0	0
	DNMT3B	ACRIIA4 (-)			ACRIIA4 (+)
	C3	4.34587	13.8515	4.47214	0	0	0
	C5	15.6948	25.0081	15.8847	0	0	0
	C8	5.52833	17.7484	5.84985	0	0	0
	C11	0.66616	1.85436	0.698222	0	0	0
	GATAD2A	ACRIIA4 (-)			ACRIIA4 (+)
	C3	57.913	57.1927	11.3389	0	0	0
	C5	68.0771	67.4138	31.3566	0	0	0
	C7	66.6574	66.1326	33.4453	0	0	0
	C12	7.90069	7.84986	1.54913	0	0	0
	C16	14.9411	14.8531	5.08763	0	0	0
	C17	11.1771	11.0308	2.85708	0	0	0
	C20	0.172957	0.17746	0.095773	0	0	0
	EPPK1	ACRIIA4 (-)			ACRIIA4 (+)
	C1	18.1863	18.2156	18.0563	0	0	0
	C5	21.6802	21.7991	21.9698	0	0	0
	C6	24.8071	24.9316	24.9645	0	0	0
	C12	1.17729	1.21986	1.27751	0	0	0

[truncated: 3 more sheets: SI Fig. 6d, SI Fig. 7, SI Fig. 10]
